# Supplementary material for: Theroa zethus Caterpillars Use Acid Secretion of Anti-Predator Gland to Deactivate Plant Defense
Source: PLoS One. 2015 Oct 30;10(10):e0141924. doi: 10.1371/journal.pone.0141924 (PMC4627776; doi:10.1371/journal.pone.0141924)
Supplement: S1 Data — Different instars are compared in time spent cutting/constricting canals and in latex emission beyond the cuts. (XLSX) [file pone.0141924.s001.xlsx]

## Sheet: Sheet1
S1 Data: Canal cutting by Theroa zethus on Chamaesyce maculata: effect on latex emission
		and on time spent canal cutting
	Caterpillar	Total time	Latex emission	Latex emission
Instar	Number	canal cutting	caterpillar leaf	control leaf
		(minutes)	(µl)	(µl)
1st
	1	114	0.130435	0.0745342
	2	224	0.0807453	0.161491
	3	130	0	0.310559
	4	203	0	0.204969
	5	45	0.00621118	0.111801
	6	85	0	0.242236
	7	327	0.00621118	0.111801
	8	130	0.0496894	0.304348
	9	63	0	0.15528
	12	63	0	0.0807453
2nd	1	33	0	0.124224
	2	57	0.0621118	0.068323
	3	70	0.00621118	0.186335
	4	103	0.0186335	0.124224
	6	27	0.149068	0.248447
	8	91	0.198758	0.130435
	9	70	0.00621118	0.192547
	10	23	0	0.236025
	11		0.00621118	0.0621118
	12	21	0.00621118	0.167702
3rd	1	4	0	0.136646
	2	6	0	0.26087
	3	7	0	0.167702
	4	9	0.0310559	0.279503
	5	8	0	0.304348
	6	5	0	0.0993789
	7	16	0	0.15528
	8	3	0	0
	10	9	0	0.0745342
	13	8	0	0.136646
5th	1	11	0	0.0559006
	2	0	0	0.486618
	3	5	0	0.15528
	4	9	0	0.0621118
	5	16	0	0.372671
	6	9	0	0.149068
	7	2	0.0124224	0.453416
	8	0	0.0434783	0.10559
	9	3	0	0.0745342
	10	0	0	0.229814
