# Supplementary material for: Theroa zethus Caterpillars Use Acid Secretion of Anti-Predator Gland to Deactivate Plant Defense
Source: PLoS One. 2015 Oct 30;10(10):e0141924. doi: 10.1371/journal.pone.0141924 (PMC4627776; doi:10.1371/journal.pone.0141924)
Supplement: S2 Data — (XLSX) [file pone.0141924.s002.xlsx]

## Sheet: Sheet1
S2 Data: Effect of cauterizing the spinneret and blocking the VEG
	on poinsettia furrow depth
	Midrib depth (mm)				Girdle
Sample	Distal	Proximal	Average		Depth (mm)		Girdle Depth/Midrib Avg
	to furrow	to furrow
Intact larvae
I2	1.377	1.308	1.3425		0.761		0.566853
I4	1.967	1.537	1.752		1.189		0.678653
I5	0.751	0.975	0.863		0.681		0.789108
I7	1.783	1.644	1.7135		0.968		0.564926
I8	1.101	1.076	1.0885		0.818		0.751493
I9	1.467	1.541	1.504		1.43		0.950798
I10	1.357	1.317	1.337		0.945		0.706806
I11	1.253	1.253	1.253		0.579		0.462091
Spinneret cauterized
S1	1.523	1.163	1.343		0.538		0.400596
S2	1.041	0.98	1.0105		0.687		0.679861
S3	0.965	1.067	1.016		0.925		0.910433
S4	1.94	1.907	1.9235		1.151		0.598388
S5	1.188	1.152	1.17		0.854		0.729915
S8	1.589	1.54	1.5645		1.573		1.00543
S9	1.599	1.242	1.4205		1.021		0.718761
S10	0.819	0.757	0.788		0.557		0.706853
VEG blocked
V1	1.578	1.56	1.569		1.615		1.02932
V3	1.319	1.148	1.2335		1.293		1.04824
V5	1.573	1.591	1.582		1.471		0.929836
V7	1.027	0.983	1.005		0.977		0.972139
V8	0.578	0.583	0.5805		0.55		0.947459
V11	1.542	1.526	1.534		1.467		0.956323
V12	1.376	1.339	1.3575		1.304		0.960589
V14	0.856	0.836	0.846		0.817		0.965721
