# Supplementary material for: Theroa zethus Caterpillars Use Acid Secretion of Anti-Predator Gland to Deactivate Plant Defense
Source: PLoS One. 2015 Oct 30;10(10):e0141924. doi: 10.1371/journal.pone.0141924 (PMC4627776; doi:10.1371/journal.pone.0141924)
Supplement: S3 Data — (XLSX) [file pone.0141924.s003.xlsx]

## Sheet: Sheet1
S3 Data: Effect of caterpillar treatment on time until feeding and on latex
exudation 1cm and 6cm from the tip of poinsettia leaves
Intact caterpillars
Caterpillar #	Time until feeding (min)	Latex 1cm from tip (g)	Latex 6 cm from tip (g)
2	316	0.00105	0.00163
4	147	0.0026	0.00629
5	351	0.00047	0.00112
7	228	0.00163	0.00591
8	314	0.00114	0.00074
9	318	0.00028	0.00802
10	155	0.00077	0.00351
11	132	0.00021	0.00746
Caterpillars with cauterized spinnerets
Caterpillar #	Time until feeding (min)	Latex 1cm from tip (g)	Latex 6 cm from tip (g)
1	361	0.00177	0.00121
2	433	0.00048	0.0011
3	284	0.00101	0.00482
4	682	0.00054	0.00057
5	344	8e-05	0.00318
8	250	0.00165	0.00546
9	447	0.00094	0.00333
10	197	0.0009	0.00514
Caterpillars with blocked VEG
Caterpillar #	Time until feeding	Latex 1cm from tip (g)	Latex 6 cm from tip (g)
1	205	0.00296	0.01603
3	161	7e-05	0.01614
5	174	0.00048	0.0148
7	361	0.00261	0.02191
8	158	0	0.01634
11	614	0.00046	0.02099
12	199	0.00045	0.00435
14	474	0.00032	0.01301
Control leaves
Plant #		Latex 1cm from tip (g)	Latex 6 cm from tip (g)
1		0.0021	0.02242
2		0.00134	0.01752
3		0.00184	0.02197
4		0.0012	0.01216
5		0.00369	0.01948
6		0.00161	0.01112
7		0.00163	0.01509
8		0.00221	0.01067
