# Supplementary material for: Theroa zethus Caterpillars Use Acid Secretion of Anti-Predator Gland to Deactivate Plant Defense
Source: PLoS One. 2015 Oct 30;10(10):e0141924. doi: 10.1371/journal.pone.0141924 (PMC4627776; doi:10.1371/journal.pone.0141924)
Supplement: S4 Data — (XLSX) [file pone.0141924.s004.xlsx]

## Sheet: Sheet1
S4 Data: Effect of Theroa saliva and VEG secretion on latex exudation and furrow depth
Latex wet weight (mg)
Replicate	Water	Saliva	VEG	Saliva + VEG
1	10.17	8.73	4.61	1.51
2	12.28	14.65	4	0.99
3	14.12	14.02	6.92	6.97
4	8.77	12.74	8.67	1.55
5	14.13	9.34	2.17	6.76
6	14.3	8.04	2.83	6.39
	Midrib width (mm)			Girdle	Girdle Depth/
Sample	Distal	Proximal	Average	Depth (mm)	Midrib Average
	to furrow	to furrow
VEG secretion
V1	1.608	1.75	1.679	1.125	0.670042
V2	1.897	1.771	1.834	1.104	0.601963
V4	1.563	1.771	1.667	1.251	0.75045
V5	1.614	2.182	1.898	0.564	0.297155
V6	1.648	2.057	1.8525	1.272	0.68664
V7	1.418	1.106	1.262	0.836	0.662441
Saliva
S1	1.6	1.65	1.625	1.68	1.03385
S2	1.378	1.418	1.398	1.483	1.0608
S3	1.27	1.55	1.41	1.37	0.971631
S4	1.585	1.793	1.689	1.709	1.01184
S5	1.688	1.792	1.74	1.752	1.0069
S6	1.814	1.792	1.803	1.875	1.03993
Saliva + VEG secretion
S+V1	1.315	1.792	1.5535	0.667	0.429353
S+V2	1.423	1.716	1.5695	0.71	0.452373
S+V3	1.667	1.625	1.646	1.063	0.645808
S+V4	1.379	1.582	1.4805	0.653	0.441067
S+V5	1.229	1.646	1.4375	1.146	0.797217
S+V6	1.48	1.75	1.615	1.376	0.852012
Water
W1	1.586	1.771	1.6785	1.772	1.0557
W2	1.48	1.688	1.584	1.771	1.11806
W3	1.875	2.063	1.969	1.75	0.888776
W4	1.314	1.396	1.355	1.375	1.01476
W5	1.833	1.9	1.8665	1.959	1.04956
W6	1.896	1.854	1.875	1.729	0.922133
