# Supplementary material for: Theroa zethus Caterpillars Use Acid Secretion of Anti-Predator Gland to Deactivate Plant Defense
Source: PLoS One. 2015 Oct 30;10(10):e0141924. doi: 10.1371/journal.pone.0141924 (PMC4627776; doi:10.1371/journal.pone.0141924)
Supplement: S5 Data — (XLSX) [file pone.0141924.s005.xlsx]

## Sheet: Sheet1
S5 Data. Effect of blocking the VEG of Theroa zethus: growth on poinsettia
Intact plants
	Intact larvae					VEG blocked
	Wi	Wf	Wf - Wi			Wi	Wf	Wf - Wi
1	0.22265	0.28671	0.06406		1	0.27858	0.31817	0.03959
2	0.29811	0.36541	0.0673		2	0.27662	0.31019	0.03357
3	0.32403	0.40352	0.07949		3	0.28524	0.27427	-0.01097
4	0.29497	0.37112	0.07615		4	0.26169	0.27563	0.01394
5	0.22325	0.23055	0.0073		11	0.31686	0.30256	-0.0143
6	0.29027	0.37021	0.07994		6	0.31204	0.31599	0.00395
7	0.23405	0.31554	0.08149		7	0.27694	0.33027	0.05333
8	0.34033	0.40711	0.06678		8	0.26862	0.3486	0.07998
11	0.27735	0.38661	0.10926		9	0.26707	0.26554	-0.00153
10	0.26226	0.32321	0.06095		10	0.27172	0.31296	0.04124
Excised leaves
	Intact larvae					VEG blocked
	Wi	Wf	Wf - Wi			Wi	Wf	Wf - Wi
1	0.35118	0.465	0.11382		1	0.26317	0.36224	0.09907
2	0.31158	0.44408	0.1325		11	0.25561	0.36969	0.11408
3	0.34687	0.50201	0.15514		3	0.28587	0.38241	0.09654
4	0.32171	0.43356	0.11185		4	0.25995	0.39263	0.13268
5	0.27897	0.35732	0.07835		5	0.32523	0.4407	0.11547
6	0.2843	0.42532	0.14102		6	0.29147	0.38059	0.08912
7	0.28524	0.36118	0.07594		7	0.25499	0.36597	0.11098
8	0.35207	0.44825	0.09618		8	0.32792	0.45911	0.13119
9	0.24862	0.3677	0.11908		9	0.23517	0.34334	0.10817
10	0.27816	0.38376	0.1056		10	0.27607	0.33732	0.06125
